# Supplementary material for: MicroRNA Expression Profiling to Identify and Validate Reference Genes for the Relative Quantification of microRNA in Rectal Cancer
Source: PLoS One. 2016 Mar 3;11(3):e0150593. doi: 10.1371/journal.pone.0150593 (PMC4777411; doi:10.1371/journal.pone.0150593)
Supplement: S1 Table — (XLSX) [file pone.0150593.s001.xlsx]

## Sheet: Ark1
Table S1. Relevant data from OpenArray (the initial profiling experiment) for the 10 examined patients including their clinico-pathological characteristics. Mean of triplicate Cq values for the miRNAs (and RNU6B) included in the initial selection and the NormFinder analysis.
ID	Gender	Age	T-stage	Cq(RNU6B,t)	Cq(RNU6B,s)	Cq(let-7g,t)	Cq(let-7g,s)	Cq(miR-193a-5p,t)	Cq(miR-193a-5p,s)	Cq(miR-25,t)	Cq(miR-25,s)	Cq(miR-26b,t)	Cq(miR-26b,s)	Cq(miR-27a,t)	Cq(miR-27a,s)	Cq(miR-328,t)	Cq(miR-328,s)	Cq(miR-548c-5p,t)	Cq(miR-548c-5p,s)	Cq(miR-548d-5p,t)	Cq(miR-548d-5p,s)	Cq(miR-645,t)	Cq(miR-645,s)	Cq(miR-99b,t)	Cq(miR-99b,s)
1	0	86	1	12.048	15.777	21.801	24.719	25.364	26.102	19.116	22.528	19.177	20.3	18.472	20.185	20.485	21.017	26.354	27.409	26.792	26.484	23.311	23.643	19.463	19.149
2	0	73	1	9.269	14.505	21.348	24.074	23.139	27.298	17.306	23.182	18.183	22.157	18.755	22.285	18.183	22.089	24.004	26.968	24.41	26.656	23.325	24.452	16.814	21.047
3	0	68	2	9.324	11.925	20.293	22.009	22.203	23.673	17.643	20.4	16.687	17.884	16.525	18.585	17.44	18.959	23.784	24.782	23.543	24.936	16.111	23.819	16.701	17.684
4	1	70	2	10.346	12.462	22.224	23.133	22.599	23.699	19.365	21.784	20.244	19.76	18.816	19.136	20.001	20.392	25.125	24.978	25.856	24.773	23.692	22.206	17.676	18.534
5	1	59	3	11.65	15.576	23.208	24.318	25.973	27.235	19.956	21.006	21.799	21.496	20.479	21.479	20.414	21.834	27.005	27.185	27.741	27.121	24.028	24.825	20.112	20.613
6	0	76	3	10.839	14.846	22.071	25.43	22.245	27.053	18.876	20.544	20.979	22.5	19.081	22.442	20.025	22.813	25.799	28.292	25.256	28.286	23.317	23.981	16.778	21.269
7	1	76	3	13.918	17.31	23.957	undetermined	25.273	28.48	19.665	21.77	21.595	25.583	20.248	22.078	21.464	22.161	25.993	29.177	26.478	29.945	16.679	16.391	19.752	20.91
8	1	78	3	13.697	13.375	24.119	24.552	26.762	25.217	19.902	20.851	20.615	23.225	20.428	21.668	21.49	20.312	25.285	24.661	25.28	25.754	25.124	16.457	21.256	19.017
9	1	69	4	14.087	14.046	24.223	24.327	27.765	28.631	21.968	17.802	23.396	23.189	21.496	19.802	21.23	22.018	27.112	27.257	27.151	28.075	20.206	24.809	20.597	19.952
10	0	78	4	13.863	16.096	25.676	undetermined	undetermined	undetermined	21.73	14.884	24.064	25.151	22.179	22.505	22.81	22.602	26.875	30.715	27.889	31.397	17.576	undetermined	19.06	20.502
Gender: 0=female, 1=male
T-stage: pathological tumour stage
t: tumour
s: stroma
