# Supplementary material for: MicroRNA Expression Profiling to Identify and Validate Reference Genes for the Relative Quantification of microRNA in Rectal Cancer
Source: PLoS One. 2016 Mar 3;11(3):e0150593. doi: 10.1371/journal.pone.0150593 (PMC4777411; doi:10.1371/journal.pone.0150593)
Supplement: S2 Table — (XLSX) [file pone.0150593.s002.xlsx]

## Sheet: Ark1
Table S2. Data from the first validation experiment for the 25 examined patients including their clinico-pathological characteristics. Mean of triplicate Cq values for the miRNAs (and RNU6B) included in the analysis.
ID	Gender	Age	T-stage	Cq(RNU6B,t)	Cq(RNU6B,s)	Cq(let-7g,t)	Cq(let-7g,s)	Cq(miR-193a-5p,t)	Cq(miR-193a-5p,s)	Cq(miR-27a,t)	Cq(miR-27a,s)	Cq(miR-645,t)	Cq(miR-645,s)
1	0	78	3	21.946	22.81	24.901	24.967	28.7	27.151	22.433	22.779	undertermined	undertermined
2	0	79	3	15.968	23.618	22.559	26.633	28.012	28.323	22.082	24.336	undertermined	undertermined
3	1	76	3	21.125	20.094	26.139	23.671	28.082	26.989	24.254	22.761	undertermined	26.751
4	1	82	3	17.875	28.44	23.432	30.456	26.989	33.005	20.892	27.299	undertermined	undertermined
5	0	72	3	undertermined	undertermined	34.135	26.799	35.287	27.695	31.171	24.029	undertermined	undertermined
6	1	87	3	29.277	23.382	30.818	25.506	32.212	26.54	27.754	22.042	undertermined	undertermined
7	1	77	3	22.554	18.633	29.274	24.081	31.061	26.277	26.458	22.348	undertermined	27.489
8	0	66	3	18.14	19.456	23.494	24.475	28.139	27.103	22.177	23.038	undertermined	27.89
9	0	60	3	14.253	23.07	22.181	25.82	26.114	26.689	20.666	23.099	27.056	undertermined
10	0	49	3	17.942	22.025	23.449	25.069	26.723	25.897	22.208	21.953	25.417	26.263
11	0	61	3	18.941	21.848	23.465	25.209	27.394	26.881	22.284	22.996	25.282	27.434
12	1	55	3	17.535	21.974	23.039	24.365	27.089	26.478	21.405	22.136	26.387	undertermined
13	0	53	3	12.043	13.821	20.129	21.234	26.224	23.765	19.937	19.879	25.246	undertermined
14	1	53	3	12.9	16.574	21.362	22.73	25.596	23.29	20.286	20.915	undertermined	undertermined
15	0	77	3	20.318	17.737	27.306	22.783	30.383	24.326	25.438	20.615	undertermined	undertermined
16	1	60	4	14.194	18.283	21.388	22.709	24.967	24.227	20.081	20.98	undertermined	undertermined
17	0	81	4	19.713	20.578	23.141	25.221	27.314	27.24	21.97	22.888	undertermined	undertermined
18	1	69	4	14.412	17.353	21.371	22.523	27.911	24.194	22.074	20.766	24.795	26.83
19	1	69	4	16.517	20.496	22.564	22.933	26.516	24.986	21.937	20.896	28.441	undertermined
20	1	67	4	20.3	18.075	26.203	23.682	28.671	24.836	24.363	22.07	undertermined	undertermined
21	1	65	4	13.716	20.269	21.016	24.44	26.19	26.16	20.688	22.052	undertermined	undertermined
22	0	62	4	16.67	21.595	22.192	24.356	25.168	25.466	21.927	21.524	undertermined	undertermined
23	1	68	4	14.511	17.383	20.698	22.843	25.602	24.376	19.723	20.711	undertermined	undertermined
24	0	77	4	15.074	20.078	21.723	23.856	26.441	24.655	21.173	21.706	25.718	undertermined
25	1	56	4	13.145	19.079	20.792	24.143	25.823	25.559	20.003	21.673	26.124	undertermined
Gender: 0=female, 1=male
T-stage: pathological tumour stage
t: tumour
s: stroma
