# Supplementary material for: MicroRNA Expression Profiling to Identify and Validate Reference Genes for the Relative Quantification of microRNA in Rectal Cancer
Source: PLoS One. 2016 Mar 3;11(3):e0150593. doi: 10.1371/journal.pone.0150593 (PMC4777411; doi:10.1371/journal.pone.0150593)
Supplement: S3 Table — (XLSX) [file pone.0150593.s003.xlsx]

## Sheet: Ark1
Table S3. Data from the second validation experiment for the 28 examined patients including their clinico-pathological characteristics. Mean of triplicate Cq values for the miRNAs (and RNU6B) included in the analysis.
ID	Gender	Age	T-stage	Cq(RNU6B,t)	Cq(RNU6B,n)	Cq(let-7g,t)	Cq(let-7g,n)	Cq(miR-193a-5p,t)	Cq(miR-193a-5p,n)	Cq(miR-27a,t)	Cq(miR-27a,n)	Cq(miR-645,t)	Cq(miR-645,n)
1	1	75	3	18.956	19.257	20.953	19.413	25.469	23.367	21.034	20.712	24.718	undetermined
2	0	78	3	17.283	17.384	20.023	19.755	23.843	22.602	20.743	20.84	undetermined	23.577
3	0	64	3	16.687	24.913	20.901	20.481	23.934	24.456	20.999	21.972	23.251	25.356
4	0	56	3	29.265	16.033	29.545	18.731	29.652	22.635	27.265	20.27	undetermined	24.219
5	1	79	3	17.158	22.073	19.481	25.51	24.888	26.667	20.768	24.983	undetermined	undetermined
6	0	69	3	17.095	25.69	22.691	26.242	22.294	28.133	21.293	25.445	23.842	undetermined
7	0	80	3	19.752	14.308	21.539	19.051	24.166	22.422	21.837	20.427	25.487	undetermined
8	0	89	3	16.302	17.039	19.532	21.207	21.413	24.565	19.705	21.472	23.364	undetermined
9	1	64	3	17.749	29.72	19.7	undetermined	23.557	32.297	20.476	27.672	24.097	undetermined
10	1	84	3	17.95	17.766	21.228	19.445	24.136	22.437	21.604	20.312	undetermined	24.107
11	1	71	3	19.533	21.196	21.048	22.404	23.481	25.137	21.176	23.475	23.25	25.897
12	1	57	3	14.721	20.33	21.265	21.916	22.796	23.456	19.727	20.851	undetermined	24.151
13	0	49	3	20.233	17.984	19.582	19.108	23.85	22.468	21.135	20.429	24.198	23.616
14	0	63	3	19.301	17.596	20.946	18.886	24.318	22.85	21.052	20.653	23.748	22.137
15	0	65	3	14.766	20.14	18.992	23.926	22.485	27.261	18.747	25.246	undetermined	undetermined
16	1	84	3	20.021	18.344	21.62	19.256	25.321	22.769	21.941	20.465	24.386	23.447
17	0	55	3	19.935	17.929	20.198	18.743	23.961	22.917	20.938	20.353	18.978	23.794
18	1	55	3	17.015	20.331	19.119	21.154	22.111	22.704	19.555	20.056	24.006	23.653
19	1	70	3	18.166	14.009	22.787	18.877	24.673	21.996	23.033	20.593	23.042	undetermined
20	0	45	3	15.935	19.831	19.899	22.283	21.036	23.894	19.98	23.375	undetermined	25.904
21	0	72	3	19.673	21.237	22.161	24.048	24.127	25.625	22.46	24.684	24.797	24.917
22	1	89	3	18.815	19.952	21.97	21.686	23.939	23.877	21.541	22.777	25.274	25.559
23	0	81	3	15.959	19.116	20.383	20.26	21.99	23.131	19.682	21.894	22.394	23.507
24	1	80	3	15.111	18.794	20.843	22.548	22.934	23.834	19.909	23.186	undetermined	25.597
25	0	73	3	16.676	15.55	18.167	18.244	22.644	22.163	19.967	19.124	undetermined	undetermined
26	1	70	3	15.991	14.603	20.421	18.68	21.818	22.177	20.884	20.145	undetermined	undetermined
27	1	69	3	15.748	24.569	18.912	28.722	20.918	30.321	20.202	29.55	undetermined	undetermined
28	0	75	3	15.595	24.368	18.194	26.772	21.962	29.727	19.53	25.68	24.049	undetermined
Gender: 0=female, 1=male
T-stage: pathological tumour stage
t: tumour
n: normal rectal mucosa
